# Supplementary material for: Authentication of Polish Red Wines Produced from Zweigelt and Rondo Grape Varieties Based on Volatile Compounds Analysis in Combination with Machine Learning Algorithms: Hotrienol as a Marker of the Zweigelt Variety
Source: Molecules. 2023 Feb 18;28(4):1961. doi: 10.3390/molecules28041961 (PMC9967794; doi:10.3390/molecules28041961)
Supplement: Supplementary file 1 [file molecules-28-01961-s001.zip]

Archive with 1 entries (1 files):
- molecules-2191332-supplementary.pdf
